# Supplementary material for: Ameliorative Effects by Hexagonal Boron Nitride Nanoparticles against Beta Amyloid Induced Neurotoxicity
Source: Nanomaterials (Basel). 2022 Aug 5;12(15):2690. doi: 10.3390/nano12152690 (PMC9370266; doi:10.3390/nano12152690)
Supplement: Supplementary file 1 [file nanomaterials-12-02690-s001.zip]

Archive with 1 entries (1 files):
- nanomaterials-1816922-supplementary.pdf
